# Supplementary material for: Biphasic Effects of Blue Light Irradiation on Human Umbilical Vein Endothelial Cells
Source: Biomedicines. 2021 Jul 16;9(7):829. doi: 10.3390/biomedicines9070829 (PMC8301484; doi:10.3390/biomedicines9070829)
Supplement: Supplementary file 1 [file biomedicines-09-00829-s001.zip]

Archive with 6 entries (5 files):
- supplement/
- supplement/Table S1.xlsx
- __MACOSX/supplement/._Table S1.xlsx
- supplement/FS2.tiff
- __MACOSX/supplement/._FS2.tiff
- supplement/FS1.tif
