# Supplementary material for: Biphasic Effects of Blue Light Irradiation on Human Umbilical Vein Endothelial Cells
Source: Biomedicines. 2021 Jul 16;9(7):829. doi: 10.3390/biomedicines9070829 (PMC8301484; doi:10.3390/biomedicines9070829)
Supplement: Supplementary file 1 [file biomedicines-09-00829-s001.zip › supplement/Table S1.xlsx]

## Sheet: BL10 vs control
ENSEMBL	SYMBOL	GENENAME	ENTREZID	type_of_gene	logFC	adj.P.Val
ENSG00000064989	CALCRL	calcitonin receptor like receptor	10203	protein_coding	0.546819	2.43274e-05
ENSG00000134954	ETS1	ETS proto-oncogene 1, transcription factor	2113	protein_coding	0.521818	2.43274e-05
ENSG00000158859	ADAMTS4	ADAM metallopeptidase with thrombospondin type 1 motif 4	9507	protein_coding	0.784697	2.43274e-05
ENSG00000073756	PTGS2	prostaglandin-endoperoxide synthase 2	5743	protein_coding	0.585289	2.43274e-05
ENSG00000196352	CD55	CD55 molecule (Cromer blood group)	1604	protein_coding	0.703079	2.93792e-05
ENSG00000164283	ESM1	endothelial cell specific molecule 1	11082	protein_coding	0.613154	2.93792e-05
ENSG00000163762	TM4SF18	transmembrane 4 L six family member 18	116441	protein_coding	1.3077	3.18116e-05
ENSG00000136630	HLX	H2.0 like homeobox	3142	protein_coding	1.3178	2.43274e-05
ENSG00000196611	MMP1	matrix metallopeptidase 1	4312	protein_coding	0.453665	3.76192e-05
ENSG00000105825	TFPI2	tissue factor pathway inhibitor 2	7980	protein_coding	0.571439	4.99688e-05
ENSG00000091879	ANGPT2	angiopoietin 2	285	protein_coding	0.797286	5.01869e-05
ENSG00000116711	PLA2G4A	phospholipase A2 group IVA	5321	protein_coding	0.607375	7.57212e-05
ENSG00000102755	FLT1	fms related tyrosine kinase 1	2321	protein_coding	0.548797	8.15947e-05
ENSG00000128567	PODXL	podocalyxin like	5420	protein_coding	0.689442	8.15947e-05
ENSG00000144063	MALL	mal, T cell differentiation protein like	7851	protein_coding	0.678126	8.7159e-05
ENSG00000152689	RASGRP3	RAS guanyl releasing protein 3	25780	protein_coding	1.42386	7.57212e-05
ENSG00000134508	CABLES1	Cdk5 and Abl enzyme substrate 1	91768	protein_coding	-0.363567	0.000110456
ENSG00000091409	ITGA6	integrin subunit alpha 6	3655	protein_coding	0.671982	0.000146598
ENSG00000178882	RFLNA	refilin A	144347	protein_coding	-0.49418	0.00015261
ENSG00000064651	SLC12A2	solute carrier family 12 member 2	6558	protein_coding	0.482014	0.00015261
ENSG00000100311	PDGFB	platelet derived growth factor subunit B	5155	protein_coding	0.588916	0.00015261
ENSG00000178726	THBD	thrombomodulin	7056	protein_coding	0.377304	0.000244822
ENSG00000048052	HDAC9	histone deacetylase 9	9734	protein_coding	1.833	3.21675e-05
ENSG00000049130	KITLG	KIT ligand	4254	protein_coding	0.496764	0.000255296
ENSG00000111859	NEDD9	neural precursor cell expressed, developmentally down-regulated 9	4739	protein_coding	0.378698	0.000255296
ENSG00000182621	PLCB1	phospholipase C beta 1	23236	protein_coding	0.548832	0.000255296
ENSG00000187678	SPRY4	sprouty RTK signaling antagonist 4	81848	protein_coding	0.401544	0.000260055
ENSG00000198075	SULT1C4	sulfotransferase family 1C member 4	27233	protein_coding	1.20774	7.92735e-05
ENSG00000166670	MMP10	matrix metallopeptidase 10	4319	protein_coding	0.738485	0.00027495
ENSG00000102760	RGCC	regulator of cell cycle	28984	protein_coding	0.91375	0.000260055
ENSG00000168404	MLKL	mixed lineage kinase domain like pseudokinase	197259	protein_coding	0.348844	0.000324451
ENSG00000013016	EHD3	EH domain containing 3	30845	protein_coding	1.57806	0.000320904
ENSG00000158352	SHROOM4	shroom family member 4	57477	protein_coding	0.452654	0.000402032
ENSG00000131016	AKAP12	A-kinase anchoring protein 12	9590	protein_coding	0.549279	0.000400486
ENSG00000049759	NEDD4L	NEDD4 like E3 ubiquitin protein ligase	23327	protein_coding	0.665862	0.000408666
ENSG00000169908	TM4SF1	transmembrane 4 L six family member 1	4071	protein_coding	0.375483	0.000402032
ENSG00000182492	BGN	biglycan	633	protein_coding	-0.280079	0.000402032
ENSG00000067798	NAV3	neuron navigator 3	89795	protein_coding	0.424094	0.000450142
ENSG00000113555	PCDH12	protocadherin 12	51294	protein_coding	0.982218	0.000408666
ENSG00000130300	PLVAP	plasmalemma vesicle associated protein	83483	protein_coding	0.648143	0.000453805
ENSG00000081189	MEF2C	myocyte enhancer factor 2C	4208	protein_coding	0.393266	0.000453805
ENSG00000135318	NT5E	5'-nucleotidase ecto	4907	protein_coding	0.277177	0.000453805
ENSG00000171388	APLN	apelin	8862	protein_coding	0.507434	0.000471734
ENSG00000154734	ADAMTS1	ADAM metallopeptidase with thrombospondin type 1 motif 1	9510	protein_coding	0.389851	0.000524375
ENSG00000092969	TGFB2	transforming growth factor beta 2	7042	protein_coding	-0.849596	0.00054642
ENSG00000103034	NDRG4	NDRG family member 4	65009	protein_coding	-0.706914	0.00054642
ENSG00000137507	LRRC32	leucine rich repeat containing 32	2615	protein_coding	0.324659	0.00054642
ENSG00000108840	HDAC5	histone deacetylase 5	10014	protein_coding	0.683741	0.000562104
ENSG00000171408	PDE7B	phosphodiesterase 7B	27115	protein_coding	0.374998	0.000610427
ENSG00000165092	ALDH1A1	aldehyde dehydrogenase 1 family member A1	216	protein_coding	-0.52566	0.000610427
ENSG00000167772	ANGPTL4	angiopoietin like 4	51129	protein_coding	-0.407283	0.000632863
ENSG00000131634	TMEM204	transmembrane protein 204	79652	protein_coding	0.671589	0.000664738
ENSG00000183688	RFLNB	refilin B	359845	protein_coding	0.376603	0.000740301
ENSG00000127920	GNG11	G protein subunit gamma 11	2791	protein_coding	0.312044	0.000667708
ENSG00000125378	BMP4	bone morphogenetic protein 4	652	protein_coding	-0.454666	0.000746503
ENSG00000144476	ACKR3	atypical chemokine receptor 3	57007	protein_coding	-0.374398	0.000774139
ENSG00000170323	FABP4	fatty acid binding protein 4	2167	protein_coding	1.06236	0.000632863
ENSG00000130052	STARD8	StAR related lipid transfer domain containing 8	9754	protein_coding	0.516768	0.000831801
ENSG00000111885	MAN1A1	mannosidase alpha class 1A member 1	4121	protein_coding	0.49264	0.000947601
ENSG00000198805	PNP	purine nucleoside phosphorylase	4860	protein_coding	0.292684	0.000842165
ENSG00000156466	GDF6	growth differentiation factor 6	392255	protein_coding	-0.56048	0.000927176
ENSG00000162434	JAK1	Janus kinase 1	3716	protein_coding	0.290172	0.000842165
ENSG00000184584	STING1	stimulator of interferon response cGAMP interactor 1	340061	protein_coding	0.367228	0.00102924
ENSG00000185070	FLRT2	fibronectin leucine rich transmembrane protein 2	23768	protein_coding	-0.457634	0.00102924
ENSG00000147202	DIAPH2	diaphanous related formin 2	1730	protein_coding	0.516206	0.00110276
ENSG00000005187	ACSM3	acyl-CoA synthetase medium chain family member 3	6296	protein_coding	-2.78785	0.000402032
ENSG00000265107	GJA5	gap junction protein alpha 5	2702	protein_coding	-0.9358	0.000740301
ENSG00000163638	ADAMTS9	ADAM metallopeptidase with thrombospondin type 1 motif 9	56999	protein_coding	0.475908	0.00110276
ENSG00000072786	STK10	serine/threonine kinase 10	6793	protein_coding	0.358698	0.00118255
ENSG00000197632	SERPINB2	serpin family B member 2	5055	protein_coding	0.536622	0.00118255
ENSG00000106537	TSPAN13	tetraspanin 13	27075	protein_coding	0.503707	0.00129968
ENSG00000114698	PLSCR4	phospholipid scramblase 4	57088	protein_coding	-0.425742	0.00123011
ENSG00000177119	ANO6	anoctamin 6	196527	protein_coding	0.365667	0.00119259
ENSG00000112773	TENT5A	terminal nucleotidyltransferase 5A	55603	protein_coding	0.501699	0.00132511
ENSG00000125810	CD93	CD93 molecule	22918	protein_coding	0.27525	0.00114781
ENSG00000138411	HECW2	HECT, C2 and WW domain containing E3 ubiquitin protein ligase 2	57520	protein_coding	0.303833	0.00132586
ENSG00000196411	EPHB4	EPH receptor B4	2050	protein_coding	-0.197785	0.00132072
ENSG00000136205	TNS3	tensin 3	64759	protein_coding	0.509422	0.00146394
ENSG00000123358	NR4A1	nuclear receptor subfamily 4 group A member 1	3164	protein_coding	0.647097	0.00114781
ENSG00000114480	GBE1	1,4-alpha-glucan branching enzyme 1	2632	protein_coding	0.250154	0.00147301
ENSG00000236824	BCYRN1	brain cytoplasmic RNA 1	618	scRNA	-0.374819	0.00159407
ENSG00000107562	CXCL12	C-X-C motif chemokine ligand 12	6387	protein_coding	1.20278	0.000491606
ENSG00000185112	FAM43A	family with sequence similarity 43 member A	131583	protein_coding	-0.251969	0.00154663
ENSG00000143344	RGL1	ral guanine nucleotide dissociation stimulator like 1	23179	protein_coding	0.292372	0.0017646
ENSG00000183696	UPP1	uridine phosphorylase 1	7378	protein_coding	0.314188	0.00189031
ENSG00000013297	CLDN11	claudin 11	5010	protein_coding	-0.295827	0.00159407
ENSG00000235750	KIAA0040	KIAA0040	9674	protein_coding	0.468251	0.00192709
ENSG00000163453	IGFBP7	insulin like growth factor binding protein 7	3490	protein_coding	-0.250659	0.00159407
ENSG00000104419	NDRG1	N-myc downstream regulated 1	10397	protein_coding	0.37632	0.00192709
ENSG00000157510	AFAP1L1	actin filament associated protein 1 like 1	134265	protein_coding	0.365999	0.00208172
ENSG00000171617	ENC1	ectodermal-neural cortex 1	8507	protein_coding	-0.32072	0.00203784
ENSG00000128641	MYO1B	myosin IB	4430	protein_coding	0.313899	0.00221429
ENSG00000137831	UACA	uveal autoantigen with coiled-coil domains and ankyrin repeats	55075	protein_coding	0.331863	0.00208172
ENSG00000123933	MXD4	MAX dimerization protein 4	10608	protein_coding	-0.294504	0.00212776
ENSG00000118946	PCDH17	protocadherin 17	27253	protein_coding	0.937264	0.00196808
ENSG00000213626	LBH	LBH regulator of WNT signaling pathway	81606	protein_coding	0.789869	0.00241931
ENSG00000033867	SLC4A7	solute carrier family 4 member 7	9497	protein_coding	0.269706	0.00227876
ENSG00000134531	EMP1	epithelial membrane protein 1	2012	protein_coding	0.186698	0.00203784
ENSG00000157483	MYO1E	myosin IE	4643	protein_coding	0.302327	0.00241931
ENSG00000115380	EFEMP1	EGF containing fibulin extracellular matrix protein 1	2202	protein_coding	-0.248528	0.00211036
ENSG00000168497	CAVIN2	caveolae associated protein 2	8436	protein_coding	-0.252381	0.00241931
ENSG00000157404	KIT	KIT proto-oncogene, receptor tyrosine kinase	3815	protein_coding	-1.01219	0.00159407
ENSG00000135480	KRT7	keratin 7	3855	protein_coding	-0.317792	0.00255392
ENSG00000162407	PLPP3	phospholipid phosphatase 3	8613	protein_coding	0.294086	0.00257125
ENSG00000146242	TPBG	trophoblast glycoprotein	7162	protein_coding	0.293025	0.00320365
ENSG00000107719	PALD1	phosphatase domain containing paladin 1	27143	protein_coding	0.749629	0.00331264
ENSG00000204634	TBC1D8	TBC1 domain family member 8	11138	protein_coding	0.378206	0.00376241
ENSG00000149212	SESN3	sestrin 3	143686	protein_coding	-0.874155	0.00310973
ENSG00000159640	ACE	angiotensin I converting enzyme	1636	protein_coding	0.878695	0.00420611
ENSG00000173281	PPP1R3B	protein phosphatase 1 regulatory subunit 3B	79660	protein_coding	-0.264642	0.00391366
ENSG00000132970	WASF3	WASP family member 3	10810	protein_coding	-0.325777	0.00429204
ENSG00000064042	LIMCH1	LIM and calponin homology domains 1	22998	protein_coding	-0.7342	0.00384478
ENSG00000087303	NID2	nidogen 2	22795	protein_coding	0.443488	0.00444507
ENSG00000156535	CD109	CD109 molecule	135228	protein_coding	0.306211	0.00391366
ENSG00000113319	RASGRF2	Ras protein specific guanine nucleotide releasing factor 2	5924	protein_coding	0.853395	0.00392719
ENSG00000057704	TMCC3	transmembrane and coiled-coil domain family 3	57458	protein_coding	0.247805	0.00429568
ENSG00000109790	KLHL5	kelch like family member 5	51088	protein_coding	0.254799	0.00440407
ENSG00000175745	NR2F1	nuclear receptor subfamily 2 group F member 1	7025	protein_coding	-0.208412	0.00429204
ENSG00000145911	N4BP3	NEDD4 binding protein 3	23138	protein_coding	0.544824	0.00475711
ENSG00000182253	SYNM	synemin	23336	protein_coding	0.565647	0.00505933
ENSG00000156804	FBXO32	F-box protein 32	114907	protein_coding	0.839301	0.00273428
ENSG00000095303	PTGS1	prostaglandin-endoperoxide synthase 1	5742	protein_coding	-0.235159	0.00429568
ENSG00000287263	FLJ32255	uncharacterized LOC643977	643977	lncRNA	-0.252256	0.00505933
ENSG00000150551	LYPD1	LY6/PLAUR domain containing 1	116372	protein_coding	-0.324388	0.00440407
ENSG00000143878	RHOB	ras homolog family member B	388	protein_coding	-0.195153	0.00423201
ENSG00000143153	ATP1B1	ATPase Na+/K+ transporting subunit beta 1	481	protein_coding	0.298505	0.00468261
ENSG00000198467	TPM2	tropomyosin 2	7169	protein_coding	-0.191398	0.00440407
ENSG00000099860	GADD45B	growth arrest and DNA damage inducible beta	4616	protein_coding	-0.31082	0.0050788
ENSG00000172380	GNG12	G protein subunit gamma 12	55970	protein_coding	-0.192182	0.00431625
ENSG00000136111	TBC1D4	TBC1 domain family member 4	9882	protein_coding	0.253565	0.00468261
ENSG00000125845	BMP2	bone morphogenetic protein 2	650	protein_coding	0.28311	0.00505933
ENSG00000138166	DUSP5	dual specificity phosphatase 5	1847	protein_coding	0.47959	0.00529594
ENSG00000164056	SPRY1	sprouty RTK signaling antagonist 1	10252	protein_coding	0.85607	0.0043664
ENSG00000174004	NRROS	negative regulator of reactive oxygen species	375387	protein_coding	0.437204	0.00566539
ENSG00000164292	RHOBTB3	Rho related BTB domain containing 3	22836	protein_coding	0.287202	0.0050788
ENSG00000137573	SULF1	sulfatase 1	23213	protein_coding	-0.450663	0.00583154
ENSG00000120738	EGR1	early growth response 1	1958	protein_coding	0.717239	0.00591711
ENSG00000164035	EMCN	endomucin	51705	protein_coding	0.196918	0.0052195
ENSG00000183691	NOG	noggin	9241	protein_coding	1.1267	0.00401862
ENSG00000198833	UBE2J1	ubiquitin conjugating enzyme E2 J1	51465	protein_coding	0.21006	0.0050788
ENSG00000129474	AJUBA	ajuba LIM protein	84962	protein_coding	-0.246834	0.00563631
ENSG00000180448	ARHGAP45	Rho GTPase activating protein 45	23526	protein_coding	0.363441	0.00620749
ENSG00000069122	ADGRF5	adhesion G protein-coupled receptor F5	221395	protein_coding	0.699443	0.00620749
ENSG00000069849	ATP1B3	ATPase Na+/K+ transporting subunit beta 3	483	protein_coding	0.223082	0.0050788
ENSG00000115963	RND3	Rho family GTPase 3	390	protein_coding	-0.331074	0.00552278
ENSG00000164823	OSGIN2	oxidative stress induced growth inhibitor family member 2	734	protein_coding	-0.244452	0.00599613
ENSG00000104368	PLAT	plasminogen activator, tissue type	5327	protein_coding	0.46931	0.00620749
ENSG00000175471	MCTP1	multiple C2 and transmembrane domain containing 1	79772	protein_coding	-0.340854	0.00586932
ENSG00000159167	STC1	stanniocalcin 1	6781	protein_coding	0.622031	0.00670759
ENSG00000170962	PDGFD	platelet derived growth factor D	80310	protein_coding	0.509595	0.00598608
ENSG00000162458	FBLIM1	filamin binding LIM protein 1	54751	protein_coding	-0.164606	0.0052195
ENSG00000115641	FHL2	four and a half LIM domains 2	2274	protein_coding	-0.231456	0.00563631
ENSG00000176438	SYNE3	spectrin repeat containing nuclear envelope family member 3	161176	protein_coding	0.383762	0.00671559
ENSG00000178922	HYI	hydroxypyruvate isomerase (putative)	81888	protein_coding	-0.345121	0.00620749
ENSG00000101335	MYL9	myosin light chain 9	10398	protein_coding	-0.26047	0.00620749
ENSG00000122694	GLIPR2	GLI pathogenesis related 2	152007	protein_coding	-0.29884	0.00702093
ENSG00000149781	FERMT3	fermitin family member 3	83706	protein_coding	0.2667	0.00620749
ENSG00000177283	FZD8	frizzled class receptor 8	8325	protein_coding	-0.241969	0.00701044
ENSG00000114279	FGF12	fibroblast growth factor 12	2257	protein_coding	0.43601	0.00702093
ENSG00000181634	TNFSF15	TNF superfamily member 15	9966	protein_coding	-0.359986	0.00670759
ENSG00000107679	PLEKHA1	pleckstrin homology domain containing A1	59338	protein_coding	0.247874	0.00671559
ENSG00000168874	ATOH8	atonal bHLH transcription factor 8	84913	protein_coding	-0.270312	0.00716196
ENSG00000133561	GIMAP6	GTPase, IMAP family member 6	474344	protein_coding	0.191232	0.00670759
ENSG00000172159	FRMD3	FERM domain containing 3	257019	protein_coding	0.354467	0.00766875
ENSG00000171488	LRRC8C	leucine rich repeat containing 8 VRAC subunit C	84230	protein_coding	0.240254	0.00670759
ENSG00000156265	MAP3K7CL	MAP3K7 C-terminal like	56911	protein_coding	0.950009	0.00384478
ENSG00000169860	P2RY1	purinergic receptor P2Y1	5028	protein_coding	0.54032	0.00801296
ENSG00000123094	RASSF8	Ras association domain family member 8	11228	protein_coding	0.225923	0.00702093
ENSG00000176105	YES1	YES proto-oncogene 1, Src family tyrosine kinase	7525	protein_coding	0.184273	0.00670759
ENSG00000168542	COL3A1	collagen type III alpha 1 chain	1281	protein_coding	-0.506862	0.00840207
ENSG00000163297	ANTXR2	ANTXR cell adhesion molecule 2	118429	protein_coding	0.198834	0.00702093
ENSG00000185737	NRG3	neuregulin 3	10718	protein_coding	-0.368832	0.00842305
ENSG00000101665	SMAD7	SMAD family member 7	4092	protein_coding	-0.310761	0.0084158
ENSG00000175899	A2M	alpha-2-macroglobulin	2	protein_coding	2.40251	0.00237357
ENSG00000159399	HK2	hexokinase 2	3099	protein_coding	0.230162	0.00807527
ENSG00000136158	SPRY2	sprouty RTK signaling antagonist 2	10253	protein_coding	0.256898	0.0080636
ENSG00000078018	MAP2	microtubule associated protein 2	4133	protein_coding	0.480693	0.00842305
ENSG00000065534	MYLK	myosin light chain kinase	4638	protein_coding	0.336364	0.00904001
ENSG00000176435	CLEC14A	C-type lectin domain containing 14A	161198	protein_coding	-0.18763	0.00702093
ENSG00000108551	RASD1	ras related dexamethasone induced 1	51655	protein_coding	0.438389	0.00913565
ENSG00000087245	MMP2	matrix metallopeptidase 2	4313	protein_coding	-0.159763	0.00686786
ENSG00000138767	CNOT6L	CCR4-NOT transcription complex subunit 6 like	246175	protein_coding	0.238882	0.00819805
ENSG00000141458	NPC1	NPC intracellular cholesterol transporter 1	4864	protein_coding	0.240419	0.00819805
ENSG00000087903	RFX2	regulatory factor X2	5990	protein_coding	-0.323038	0.00922712
ENSG00000107984	DKK1	dickkopf WNT signaling pathway inhibitor 1	22943	protein_coding	-0.202406	0.00733221
ENSG00000198844	ARHGEF15	Rho guanine nucleotide exchange factor 15	22899	protein_coding	0.242227	0.0080636
ENSG00000198478	SH3BGRL2	SH3 domain binding glutamate rich protein like 2	83699	protein_coding	0.232315	0.00840207
ENSG00000167703	SLC43A2	solute carrier family 43 member 2	124935	protein_coding	-0.214548	0.00819805
ENSG00000100234	TIMP3	TIMP metallopeptidase inhibitor 3	7078	protein_coding	-0.97216	0.00460494
ENSG00000101844	ATG4A	autophagy related 4A cysteine peptidase	115201	protein_coding	0.24224	0.00869866
ENSG00000164294	GPX8	glutathione peroxidase 8 (putative)	493869	protein_coding	0.199105	0.00822467
ENSG00000167767	KRT80	keratin 80	144501	protein_coding	-0.269054	0.00916477
ENSG00000132669	RIN2	Ras and Rab interactor 2	54453	protein_coding	0.25998	0.0091818
ENSG00000010322	NISCH	nischarin	11188	protein_coding	-0.227549	0.00869866
ENSG00000136237	RAPGEF5	Rap guanine nucleotide exchange factor 5	9771	protein_coding	0.260637	0.00922712
ENSG00000189221	MAOA	monoamine oxidase A	4128	protein_coding	-0.338299	0.0101952
ENSG00000164647	STEAP1	STEAP family member 1	26872	protein_coding	0.233768	0.00911119
ENSG00000129422	MTUS1	microtubule associated scaffold protein 1	57509	protein_coding	-0.239414	0.0087091
ENSG00000137872	SEMA6D	semaphorin 6D	80031	protein_coding	0.583228	0.0103866
ENSG00000198959	TGM2	transglutaminase 2	7052	protein_coding	-0.154838	0.00814031
ENSG00000057019	DCBLD2	discoidin, CUB and LCCL domain containing 2	131566	protein_coding	-0.229843	0.00860265
ENSG00000113532	ST8SIA4	ST8 alpha-N-acetyl-neuraminide alpha-2,8-sialyltransferase 4	7903	protein_coding	0.481747	0.0120076
ENSG00000148180	GSN	gelsolin	2934	protein_coding	0.257499	0.00922712
ENSG00000184867	ARMCX2	armadillo repeat containing X-linked 2	9823	protein_coding	-0.294127	0.0099948
ENSG00000089486	CDIP1	cell death inducing p53 target 1	29965	protein_coding	-0.204396	0.0103866
ENSG00000124225	PMEPA1	prostate transmembrane protein, androgen induced 1	56937	protein_coding	-0.188578	0.00996419
ENSG00000100968	NFATC4	nuclear factor of activated T cells 4	4776	protein_coding	-0.244871	0.0120454
ENSG00000110092	CCND1	cyclin D1	595	protein_coding	0.295143	0.00907777
ENSG00000019144	PHLDB1	pleckstrin homology like domain family B member 1	23187	protein_coding	0.234308	0.00996419
ENSG00000166446	CDYL2	chromodomain Y like 2	124359	protein_coding	0.228057	0.0107341
ENSG00000057657	PRDM1	PR/SET domain 1	639	protein_coding	0.682379	0.0113952
ENSG00000153395	LPCAT1	lysophosphatidylcholine acyltransferase 1	79888	protein_coding	0.212996	0.0107546
ENSG00000198795	ZNF521	zinc finger protein 521	25925	protein_coding	-0.211454	0.0120454
ENSG00000166073	GPR176	G protein-coupled receptor 176	11245	protein_coding	0.292791	0.0122999
ENSG00000008294	SPAG9	sperm associated antigen 9	9043	protein_coding	0.238667	0.0120076
ENSG00000175662	TOM1L2	target of myb1 like 2 membrane trafficking protein	146691	protein_coding	-0.207449	0.0128697
ENSG00000183578	TNFAIP8L3	TNF alpha induced protein 8 like 3	388121	protein_coding	0.262341	0.0120076
ENSG00000077092	RARB	retinoic acid receptor beta	5915	protein_coding	-0.587534	0.0157602
ENSG00000167173	C15orf39	chromosome 15 open reading frame 39	56905	protein_coding	0.286183	0.0122999
ENSG00000233117				lncRNA	1.11176	0.00734828
ENSG00000140416	TPM1	tropomyosin 1	7168	protein_coding	-0.248241	0.0113545
ENSG00000139174	PRICKLE1	prickle planar cell polarity protein 1	144165	protein_coding	-0.257066	0.0135563
ENSG00000090776	EFNB1	ephrin B1	1947	protein_coding	0.277917	0.0140435
ENSG00000198816	ZNF358	zinc finger protein 358	140467	protein_coding	-0.225455	0.0138954
ENSG00000092964	DPYSL2	dihydropyrimidinase like 2	1808	protein_coding	0.181036	0.0131122
ENSG00000083223	TUT7	terminal uridylyl transferase 7	79670	protein_coding	0.268097	0.0154124
ENSG00000168209	DDIT4	DNA damage inducible transcript 4	54541	protein_coding	-0.409398	0.016638
ENSG00000177595	PIDD1	p53-induced death domain protein 1	55367	protein_coding	-0.253049	0.0172596
ENSG00000075790	BCAP29	B cell receptor associated protein 29	55973	protein_coding	0.220124	0.0138954
ENSG00000101384	JAG1	jagged canonical Notch ligand 1	182	protein_coding	0.253123	0.0135563
ENSG00000166741	NNMT	nicotinamide N-methyltransferase	4837	protein_coding	-0.21971	0.0140435
ENSG00000078401	EDN1	endothelin 1	1906	protein_coding	-0.208257	0.012838
ENSG00000163814	CDCP1	CUB domain containing protein 1	64866	protein_coding	0.584562	0.0195848
ENSG00000164736	SOX17	SRY-box transcription factor 17	64321	protein_coding	0.201914	0.0155853
ENSG00000197461	PDGFA	platelet derived growth factor subunit A	5154	protein_coding	0.289288	0.0158999
ENSG00000103145	HCFC1R1	host cell factor C1 regulator 1	54985	protein_coding	-0.324771	0.0181097
ENSG00000105887	MTPN	myotrophin	136319	protein_coding	0.188825	0.0135563
ENSG00000128917	DLL4	delta like canonical Notch ligand 4	54567	protein_coding	0.822322	0.0178823
ENSG00000181852	RNF41	ring finger protein 41	10193	protein_coding	-0.238792	0.0167335
ENSG00000261371	PECAM1	platelet and endothelial cell adhesion molecule 1	5175	protein_coding	0.14718	0.0135563
ENSG00000176692	FOXC2	forkhead box C2	2303	protein_coding	-0.167345	0.0155853
ENSG00000143434	SEMA6C	semaphorin 6C	10500	protein_coding	-0.343482	0.0201976
ENSG00000139722	VPS37B	VPS37B subunit of ESCRT-I	79720	protein_coding	0.165541	0.016638
ENSG00000133216	EPHB2	EPH receptor B2	2048	protein_coding	-0.170532	0.0164479
ENSG00000120820	GLT8D2	glycosyltransferase 8 domain containing 2	83468	protein_coding	-0.69423	0.0163577
ENSG00000196814	MVB12B	multivesicular body subunit 12B	89853	protein_coding	-0.295769	0.0222002
ENSG00000197093	GAL3ST4	galactose-3-O-sulfotransferase 4	79690	protein_coding	-0.520535	0.0226031
ENSG00000168056	LTBP3	latent transforming growth factor beta binding protein 3	4054	protein_coding	-0.179016	0.0172596
ENSG00000171132	PRKCE	protein kinase C epsilon	5581	protein_coding	-0.301537	0.020335
ENSG00000088756	ARHGAP28	Rho GTPase activating protein 28	79822	protein_coding	-0.34399	0.0239488
ENSG00000187091	PLCD1	phospholipase C delta 1	5333	protein_coding	-0.271495	0.0239488
ENSG00000169504	CLIC4	chloride intracellular channel 4	25932	protein_coding	0.148286	0.0164579
ENSG00000124067	SLC12A4	solute carrier family 12 member 4	6560	protein_coding	-0.177306	0.0198686
ENSG00000100034	PPM1F	protein phosphatase, Mg2+/Mn2+ dependent 1F	9647	protein_coding	0.161019	0.0183916
ENSG00000175581	MRPL48	mitochondrial ribosomal protein L48	51642	protein_coding	-0.252523	0.0242624
ENSG00000135636	DYSF	dysferlin	8291	protein_coding	0.340414	0.020335
ENSG00000267740				protein_coding	-1.47393	0.0153198
ENSG00000187764	SEMA4D	semaphorin 4D	10507	protein_coding	-0.423187	0.0266712
ENSG00000157168	NRG1	neuregulin 1	3084	protein_coding	-0.23309	0.0199188
ENSG00000138434	ITPRID2	ITPR interacting domain containing 2	6744	protein_coding	0.175304	0.0198686
ENSG00000169032	MAP2K1	mitogen-activated protein kinase kinase 1	5604	protein_coding	0.169899	0.0207108
ENSG00000198846	TOX	thymocyte selection associated high mobility group box	9760	protein_coding	-0.236068	0.0239488
ENSG00000136824	SMC2	structural maintenance of chromosomes 2	10592	protein_coding	0.174766	0.0216447
ENSG00000155380	SLC16A1	solute carrier family 16 member 1	6566	protein_coding	-0.175511	0.0200744
ENSG00000111339	ART4	ADP-ribosyltransferase 4 (Dombrock blood group)	420	protein_coding	-0.444397	0.0283234
ENSG00000112837	TBX18	T-box transcription factor 18	9096	protein_coding	-0.230164	0.0231963
ENSG00000119900	OGFRL1	opioid growth factor receptor like 1	79627	protein_coding	0.228807	0.0235188
ENSG00000162618	ADGRL4	adhesion G protein-coupled receptor L4	64123	protein_coding	0.136127	0.0194958
ENSG00000155755	TMEM237	transmembrane protein 237	65062	protein_coding	-0.221897	0.0239488
ENSG00000133961	NUMB	NUMB endocytic adaptor protein	8650	protein_coding	0.188573	0.0215282
ENSG00000198825	INPP5F	inositol polyphosphate-5-phosphatase F	22876	protein_coding	0.198808	0.0241464
ENSG00000171227	TMEM37	transmembrane protein 37	140738	protein_coding	-0.492022	0.0293379
ENSG00000176658	MYO1D	myosin ID	4642	protein_coding	0.197986	0.0215481
ENSG00000197728	RPS26	ribosomal protein S26	6231	protein_coding	-0.205863	0.0207328
ENSG00000169926	KLF13	Kruppel like factor 13	51621	protein_coding	0.22035	0.0235188
ENSG00000165434	PGM2L1	phosphoglucomutase 2 like 1	283209	protein_coding	0.21043	0.0253607
ENSG00000166250	CLMP	CXADR like membrane protein	79827	protein_coding	0.259932	0.0265766
ENSG00000106484	MEST	mesoderm specific transcript	4232	protein_coding	-0.409051	0.0263463
ENSG00000159388	BTG2	BTG anti-proliferation factor 2	7832	protein_coding	-0.261475	0.0265766
ENSG00000127418	FGFRL1	fibroblast growth factor receptor like 1	53834	protein_coding	-0.177514	0.0239488
ENSG00000161513	FDXR	ferredoxin reductase	2232	protein_coding	-0.296757	0.0279875
ENSG00000165449	SLC16A9	solute carrier family 16 member 9	220963	protein_coding	0.421571	0.0310624
ENSG00000129116	PALLD	palladin, cytoskeletal associated protein	23022	protein_coding	-0.208523	0.0237438
ENSG00000135363	LMO2	LIM domain only 2	4005	protein_coding	0.318763	0.0302883
ENSG00000079102	RUNX1T1	RUNX1 partner transcriptional co-repressor 1	862	protein_coding	-0.270196	0.0279402
ENSG00000184226	PCDH9	protocadherin 9	5101	protein_coding	0.283219	0.0302883
ENSG00000175264	CHST1	carbohydrate sulfotransferase 1	8534	protein_coding	0.370235	0.0267548
ENSG00000221968	FADS3	fatty acid desaturase 3	3995	protein_coding	-0.187899	0.0242624
ENSG00000120279	MYCT1	MYC target 1	80177	protein_coding	0.175873	0.0238834
ENSG00000245680	ZNF585B	zinc finger protein 585B	92285	protein_coding	0.580043	0.0283234
ENSG00000028137	TNFRSF1B	TNF receptor superfamily member 1B	7133	protein_coding	-0.217562	0.0279402
ENSG00000151023	ENKUR	enkurin, TRPC channel interacting protein	219670	protein_coding	0.387847	0.0337187
ENSG00000184117	NIPSNAP1	nipsnap homolog 1	8508	protein_coding	-0.262837	0.0293379
ENSG00000173598	NUDT4	nudix hydrolase 4	11163	protein_coding	-0.163733	0.0239488
ENSG00000115232	ITGA4	integrin subunit alpha 4	3676	protein_coding	0.342335	0.0309845
ENSG00000151151	IPMK	inositol polyphosphate multikinase	253430	protein_coding	0.343235	0.0330146
ENSG00000163162	RNF149	ring finger protein 149	284996	protein_coding	0.181865	0.0266712
ENSG00000006118	TMEM132A	transmembrane protein 132A	54972	protein_coding	-0.175657	0.0279875
ENSG00000205336	ADGRG1	adhesion G protein-coupled receptor G1	9289	protein_coding	0.21792	0.025148
ENSG00000136274	NACAD	NAC alpha domain containing	23148	protein_coding	-0.290709	0.0333667
ENSG00000166444	DENND2B	DENN domain containing 2B	6764	protein_coding	0.690581	0.0345205
ENSG00000185551	NR2F2	nuclear receptor subfamily 2 group F member 2	7026	protein_coding	-0.14105	0.0239488
ENSG00000279753				TEC	-0.626552	0.0353667
ENSG00000180730	SHISA2	shisa family member 2	387914	protein_coding	0.243375	0.0330956
ENSG00000169629	RGPD8	RANBP2 like and GRIP domain containing 8	727851	protein_coding	-0.432994	0.0350961
ENSG00000119242	CCDC92	coiled-coil domain containing 92	80212	protein_coding	-0.198285	0.0307965
ENSG00000164938	TP53INP1	tumor protein p53 inducible nuclear protein 1	94241	protein_coding	-0.272736	0.0333328
ENSG00000103257	SLC7A5	solute carrier family 7 member 5	8140	protein_coding	0.160067	0.0280808
ENSG00000197119	SLC25A29	solute carrier family 25 member 29	123096	protein_coding	-0.229111	0.0330956
ENSG00000166912	MTMR10	myotubularin related protein 10	54893	protein_coding	-0.228747	0.0298669
ENSG00000055163	CYFIP2	cytoplasmic FMR1 interacting protein 2	26999	protein_coding	-0.298879	0.030858
ENSG00000137463	MGARP	mitochondria localized glutamic acid rich protein	84709	protein_coding	-0.511473	0.0372103
ENSG00000170873	MTSS1	MTSS I-BAR domain containing 1	9788	protein_coding	0.245371	0.0337823
ENSG00000113594	LIFR	LIF receptor subunit alpha	3977	protein_coding	0.294818	0.0330146
ENSG00000172348	RCAN2	regulator of calcineurin 2	10231	protein_coding	2.34284	0.00620749
ENSG00000260228	LOC102724163	uncharacterized LOC102724163	102724163	lncRNA	0.284557	0.037442
ENSG00000196628	TCF4	transcription factor 4	6925	protein_coding	0.162741	0.0283234
ENSG00000171303	KCNK3	potassium two pore domain channel subfamily K member 3	3777	protein_coding	0.886639	0.0284402
ENSG00000197077	KIAA1671	KIAA1671	85379	protein_coding	0.269761	0.0310094
ENSG00000107796	ACTA2	actin alpha 2, smooth muscle	59	protein_coding	-0.273367	0.0372494
ENSG00000184557	SOCS3	suppressor of cytokine signaling 3	9021	protein_coding	0.265009	0.0353667
ENSG00000047634	SCML1	Scm polycomb group protein like 1	6322	protein_coding	0.325894	0.0393855
ENSG00000074527	NTN4	netrin 4	59277	protein_coding	-0.161435	0.030858
ENSG00000119681	LTBP2	latent transforming growth factor beta binding protein 2	4053	protein_coding	-0.204753	0.0265766
ENSG00000137760	ALKBH8	alkB homolog 8, tRNA methyltransferase	91801	protein_coding	0.212614	0.0370293
ENSG00000286112	KYAT1	kynurenine aminotransferase 1	883	protein_coding	1.12104	0.0290408
ENSG00000011465	DCN	decorin	1634	protein_coding	-0.602174	0.0377892
ENSG00000145632	PLK2	polo like kinase 2	10769	protein_coding	-0.237753	0.0310516
ENSG00000169418	NPR1	natriuretic peptide receptor 1	4881	protein_coding	0.325037	0.0377892
ENSG00000154175	ABI3BP	ABI family member 3 binding protein	25890	protein_coding	-0.226108	0.0337187
ENSG00000113712	CSNK1A1	casein kinase 1 alpha 1	1452	protein_coding	0.132936	0.0293379
ENSG00000109458	GAB1	GRB2 associated binding protein 1	2549	protein_coding	0.448481	0.0437464
ENSG00000136783	NIPSNAP3A	nipsnap homolog 3A	25934	protein_coding	0.197241	0.0353667
ENSG00000179222	MAGED1	MAGE family member D1	9500	protein_coding	-0.157486	0.0300212
ENSG00000068305	MEF2A	myocyte enhancer factor 2A	4205	protein_coding	0.19499	0.033919
ENSG00000173334	TRIB1	tribbles pseudokinase 1	10221	protein_coding	0.253749	0.0370293
ENSG00000169744	LDB2	LIM domain binding 2	9079	protein_coding	0.311586	0.0370293
ENSG00000107957	SH3PXD2A	SH3 and PX domains 2A	9644	protein_coding	0.385274	0.0393855
ENSG00000128594	LRRC4	leucine rich repeat containing 4	64101	protein_coding	0.583474	0.0454545
ENSG00000112137	PHACTR1	phosphatase and actin regulator 1	221692	protein_coding	0.397193	0.0444989
ENSG00000226210	WASH8P	WAS protein family homolog 8, pseudogene	100288778	unprocessed_pseudogene	-0.412428	0.0459092
ENSG00000138449	SLC40A1	solute carrier family 40 member 1	30061	protein_coding	-0.36745	0.0405179
ENSG00000151640	DPYSL4	dihydropyrimidinase like 4	10570	protein_coding	-0.184702	0.0372103
ENSG00000223482	NUTM2A-AS1	NUTM2A antisense RNA 1	728190	lncRNA	0.178468	0.037442
ENSG00000171004	HS6ST2	heparan sulfate 6-O-sulfotransferase 2	90161	protein_coding	0.406226	0.0457304
ENSG00000102024	PLS3	plastin 3	5358	protein_coding	0.136622	0.0304839
ENSG00000184588	PDE4B	phosphodiesterase 4B	5142	protein_coding	0.238052	0.0355634
ENSG00000173482	PTPRM	protein tyrosine phosphatase receptor type M	5797	protein_coding	0.219498	0.0368605
ENSG00000205502	C2CD4B	C2 calcium dependent domain containing 4B	388125	protein_coding	0.597318	0.0423457
ENSG00000196776	CD47	CD47 molecule	961	protein_coding	0.183676	0.0377892
ENSG00000005108	THSD7A	thrombospondin type 1 domain containing 7A	221981	protein_coding	-0.315571	0.047023
ENSG00000137802	MAPKBP1	mitogen-activated protein kinase binding protein 1	23005	protein_coding	0.225356	0.0393855
ENSG00000104998	IL27RA	interleukin 27 receptor subunit alpha	9466	protein_coding	0.409772	0.0498813
ENSG00000127824	TUBA4A	tubulin alpha 4a	7277	protein_coding	0.276145	0.0379774
ENSG00000165959	CLMN	calmin	79789	protein_coding	-0.317259	0.0490591
ENSG00000131653	TRAF7	TNF receptor associated factor 7	84231	protein_coding	-0.141413	0.0339891
ENSG00000103489	XYLT1	xylosyltransferase 1	64131	protein_coding	0.469277	0.0477921
ENSG00000152601	MBNL1	muscleblind like splicing regulator 1	4154	protein_coding	0.200264	0.0337187
ENSG00000239264	TXNDC5	thioredoxin domain containing 5	81567	protein_coding	-0.130406	0.0300619
ENSG00000283154	SCHIP1	schwannomin interacting protein 1	29970	protein_coding	0.211072	0.0437464
ENSG00000249992	TMEM158	transmembrane protein 158 (gene/pseudogene)	25907	protein_coding	0.372459	0.0459092
ENSG00000087086	FTL	ferritin light chain	2512	protein_coding	-0.166113	0.0333855
ENSG00000168036	CTNNB1	catenin beta 1	1499	protein_coding	0.145514	0.0353667
ENSG00000178695	KCTD12	potassium channel tetramerization domain containing 12	115207	protein_coding	-0.178129	0.0355634
ENSG00000131236	CAP1	cyclase associated actin cytoskeleton regulatory protein 1	10487	protein_coding	0.127137	0.0349123
ENSG00000148700	ADD3	adducin 3	120	protein_coding	0.2215	0.0459092
ENSG00000136159	NUDT15	nudix hydrolase 15	55270	protein_coding	0.207372	0.0449017
ENSG00000003402	CFLAR	CASP8 and FADD like apoptosis regulator	8837	protein_coding	0.168485	0.0384025
ENSG00000253368	TRNP1	TMF1 regulated nuclear protein 1	388610	protein_coding	0.323778	0.0454287
ENSG00000104967	NOVA2	NOVA alternative splicing regulator 2	4858	protein_coding	0.198663	0.0442301
ENSG00000129473	BCL2L2	BCL2 like 2	599	protein_coding	0.182411	0.0489675
ENSG00000172638	EFEMP2	EGF containing fibulin extracellular matrix protein 2	30008	protein_coding	-0.169729	0.0440415
ENSG00000104960	PTOV1	PTOV1 extended AT-hook containing adaptor protein	53635	protein_coding	-0.170931	0.0423457
ENSG00000113739	STC2	stanniocalcin 2	8614	protein_coding	-0.14466	0.0416055
ENSG00000107863	ARHGAP21	Rho GTPase activating protein 21	57584	protein_coding	0.208585	0.0393855
ENSG00000130513	GDF15	growth differentiation factor 15	9518	protein_coding	-0.174506	0.0393855
ENSG00000126785	RHOJ	ras homolog family member J	57381	protein_coding	-0.160625	0.0395686
ENSG00000130635	COL5A1	collagen type V alpha 1 chain	1289	protein_coding	-0.205103	0.0365568
ENSG00000106688	SLC1A1	solute carrier family 1 member 1	6505	protein_coding	0.157819	0.0478629
ENSG00000139278	GLIPR1	GLI pathogenesis related 1	11010	protein_coding	-0.164591	0.0437464
ENSG00000273192				lncRNA	-0.861419	0.0457304
ENSG00000267601				lncRNA	-1.96378	0.0342225
ENSG00000140092	FBLN5	fibulin 5	10516	protein_coding	-0.187835	0.0434062
ENSG00000168398	BDKRB2	bradykinin receptor B2	624	protein_coding	1.26359	0.0155756
ENSG00000124831	LRRFIP1	LRR binding FLII interacting protein 1	9208	protein_coding	0.143566	0.0425329
ENSG00000249590				protein_coding	-1.88354	0.0345206
ENSG00000055813	CCDC85A	coiled-coil domain containing 85A	114800	protein_coding	-0.206602	0.04958
ENSG00000137710	RDX	radixin	5962	protein_coding	0.147896	0.0439459
ENSG00000176532	PRR15	proline rich 15	222171	protein_coding	-0.881595	0.0377892
ENSG00000198668	CALM1	calmodulin 1	801	protein_coding	0.122385	0.0423457
ENSG00000076928	ARHGEF1	Rho guanine nucleotide exchange factor 1	9138	protein_coding	0.150819	0.0482392
ENSG00000196923	PDLIM7	PDZ and LIM domain 7	9260	protein_coding	-0.141113	0.0451586
ENSG00000173166	RAPH1	Ras association (RalGDS/AF-6) and pleckstrin homology domains 1	65059	protein_coding	0.224027	0.0477921
ENSG00000162616	DNAJB4	DnaJ heat shock protein family (Hsp40) member B4	11080	protein_coding	-0.204521	0.0484296
ENSG00000111371	SLC38A1	solute carrier family 38 member 1	81539	protein_coding	0.180697	0.0484296
ENSG00000273749	CYFIP1	cytoplasmic FMR1 interacting protein 1	23191	protein_coding	0.170196	0.0494195
ENSG00000099250	NRP1	neuropilin 1	8829	protein_coding	0.136822	0.0482392
ENSG00000148677	ANKRD1	ankyrin repeat domain 1	27063	protein_coding	-0.142863	0.0444989
ENSG00000076706	MCAM	melanoma cell adhesion molecule	4162	protein_coding	0.14375	0.0459092
ENSG00000172399	MYOZ2	myozenin 2	51778	protein_coding	1.14693	0.0340086
ENSG00000261279	ULK4P1	ULK4 pseudogene 1	89838	transcribed_unprocessed_pseudogene	-1.35469	0.0278346
ENSG00000186469	GNG2	G protein subunit gamma 2	54331	protein_coding	1.50918	0.0291755
ENSG00000187513	GJA4	gap junction protein alpha 4	2701	protein_coding	-2.0442	0.0266889
ENSG00000257027				lncRNA	1.34182	0.0337187
ENSG00000134323	MYCN	MYCN proto-oncogene, bHLH transcription factor	4613	protein_coding	3.64144	0.00214105
ENSG00000080709	KCNN2	potassium calcium-activated channel subfamily N member 2	3781	protein_coding	3.3622	0.0113263
ENSG00000259607				lncRNA	-4.79285	0.00795479
ENSG00000285006				lncRNA	2.11858	0.044878
ENSG00000198211				protein_coding	3.98697	0.0345205

## Sheet: BL40 vs control
ENSEMBL	SYMBOL	GENENAME	ENTREZID	logFC	adj.P.Val
ENSG00000242852	ZNF709	zinc finger protein 709	163051	-4.68546	0.0411084
ENSG00000180747	SMG1P3	SMG1 pseudogene 3	100271836	-0.888109	0.0469867
ENSG00000120708	TGFBI	transforming growth factor beta induced	7045	-0.339487	0.000850846
ENSG00000236824	BCYRN1	brain cytoplasmic RNA 1	618	-0.322804	0.0411084
ENSG00000149591	TAGLN	transgelin	6876	-0.298637	0.0411084
ENSG00000189060	H1-0	H1.0 linker histone	3005	-0.288882	0.00346332
ENSG00000175745	NR2F1	nuclear receptor subfamily 2 group F member 1	7025	-0.23005	0.0167603
ENSG00000100664	EIF5	eukaryotic translation initiation factor 5	1983	-0.190833	0.0167603
ENSG00000139567	ACVRL1	activin A receptor like type 1	94	0.187505	0.0411084
ENSG00000087086	FTL	ferritin light chain	2512	0.226864	0.03537
ENSG00000160211	G6PD	glucose-6-phosphate dehydrogenase	2539	0.232636	0.00974879
ENSG00000023330	ALAS1	5'-aminolevulinate synthase 1	211	0.249192	0.00608142
ENSG00000167996	FTH1	ferritin heavy chain 1	2495	0.252718	0.00608142
ENSG00000091490	SEL1L3	SEL1L family member 3	23231	0.257879	0.0429771
ENSG00000135318	NT5E	5'-nucleotidase ecto	4907	0.259216	0.00608142
ENSG00000106853	PTGR1	prostaglandin reductase 1	22949	0.27855	0.0471724
ENSG00000198171	DDRGK1	DDRGK domain containing 1	65992	0.291195	0.0180366
ENSG00000074527	NTN4	netrin 4	59277	0.296857	0.00309911
ENSG00000167772	ANGPTL4	angiopoietin like 4	51129	0.309845	0.03537
ENSG00000163659	TIPARP	TCDD inducible poly(ADP-ribose) polymerase	25976	0.316724	0.00608142
ENSG00000100292	HMOX1	heme oxygenase 1	3162	0.355072	0.0170008
ENSG00000178726	THBD	thrombomodulin	7056	0.360946	0.00309911
ENSG00000181019	NQO1	NAD(P)H quinone dehydrogenase 1	1728	0.374219	0.000850846
ENSG00000132470	ITGB4	integrin subunit beta 4	3691	0.642347	0.00309911
ENSG00000274615				4.83118	0.0102322
